# Supplementary material for: Genome-wide unraveling of the AUX/IAA family in Avena sativa L. with observations on seedling root growth and stress resilience
Source: Front Plant Sci. 2026 Jun 9;17:1836152. doi: 10.3389/fpls.2026.1836152 (PMC13286757; doi:10.3389/fpls.2026.1836152)
Supplement: Supplementary Table 3 — Orthologs of AsIAA family genes in different species. [file Table3.xlsx]

## Sheet: Ct value
Ct values of genes under different treatment conditions and in different tissues
Different samples/ gene names	CK	50mg/L IAA	100mg/ IAA	10% PEG	20% PEG	150mmol/L NaCl	300mmol/L NaCl	4℃	37℃	roots	stems	leaves	flowers
AsIAA6	29.2728584289551	27.9395	27.0972621917725	27.6747165679932	27.7764995574951	27.3778893759461	28.8556121826172	28.3379	27.7727073669434	30.8361	28.4958	29.721	32.9833
AsIAA6	29.1370506286621	27.6732	27.1013320922852	27.8948123931885	27.8228218078613	26.8315616607666	28.6602	28.5001	27.9049423217773	30.9432	28.6576	30.2724	32.3175
AsIAA6	29.1549983978271	27.336	26.9649	27.9564086914063	27.9380706787109	26.9555736541748	28.94	28.6523	27.702	30.7661	29.0944	30.722	31.9298
AsIAA6	28.9828	26.9827	26.8834	28.3000022888184	28.170352935791	27.3599239349365	28.957	28.7647	27.948	28.9383	28.7482	30.6756	31.9272
AsIAA6	28.9506	26.8234	26.7475677490234	28.3260280609131	28.4238	27.5315593719482	29.2387	29.1102	28.6085369110107	29.8909	28.9061	29.9576	31.679
AsIAA6	28.5175838470459	26.7343	26.5803	28.4322940826416	28.4256	27.8271	29.2583	29.2304	28.9455234527588	29.7259	28.9865	29.9946	31.3151
AsIAA6	28.3355	26.5089664459229	26.6424160003662	28.6424934387207	28.6494499206543	28.1962833404541	29.9088	29.2956	28.2315864562988	29.6028	29.4627	30.6974	31.3103
AsIAA6	28.3268508911133	26.8771858215332	26.3454322814941	28.7616207122803	28.8396114349365	27.8921688079834	29.9294	29.3633	28.9790630340576	30.3872	29.2889	30.1873	31.1891
AsIAA6	28.1136741638184	27.1153831481934	26.2826625823975	28.9091850280762	28.749161529541	27.9655532836914	29.7599227905273	29.1199447631836	28.4284435272217	30.6636	29.0684	30.9624	30.555
AsIAA15	28.5050086975098	27.4931221008301	26.7146766662598	27.1453536987305	26.9591	27.9069316864014	28.5868907928467	28.3480281829834	28.1014549255371	31.6865	29.5784	29.3895	30.3026
AsIAA15	28.3718517303467	27.0449195861816	26.4630714416504	27.3802715301514	26.9896	27.9201404571533	28.6725	28.4085	28.1545917510986	31.9849	29.7859	29.5291	30.0248
AsIAA15	28.3585781097412	27.1045707702637	26.4278102874756	27.6012	27.5855	28.1672252655029	28.9609	28.4899	28.3144	32.7938	30.7078	30.66	29.9187
AsIAA15	28.2583263397217	27.1479293823242	26.3823764801025	27.6021	27.7396	28.2495719909668	28.97	28.5525	28.6517	29.1213	29.9883	29.9661	29.9178
AsIAA15	28.2736	27.0881103515625	26.1744041442871	27.7347	27.9722	28.5893	29.0596	28.7864505767822	28.7842391967773	30.5675	30.2438	29.4935	29.4807
AsIAA15	28.1072467803955	28.3056678771973	25.9343379974365	27.9836	28.1177	28.9327	29.1579	28.9509	28.9808322906494	29.6236	30.1919	28.983	29.4538
AsIAA15	27.9023468017578	28.37	25.7661293029785	28.3419002532959	28.6265	29.2224	29.3053	28.995	29.1956703186035	29.1941	30.9428	29.901	29.2009
AsIAA15	27.6960418701172	28.6566417694092	25.6716106414795	28.5479141235352	28.7167	29.0643760681152	29.4081398010254	29.2099	29.3267166137695	30.8885	30.4828	29.6286	28.7997
AsIAA15	27.3125	28.3306461334229	25.9508037567139	28.6908187866211	28.7609	29.1850025177002	29.3861701965332	29.0034	29.5280139923096	30.9444	30.5171	30.6868	28.7589
AsIAA19	32.8330955505371	29.1721858978271	30.4452644348145	30.3840118408203	30.5873497009277	30.9701389312744	31.8399841308594	30.2830585479736	30.6302928924561	34.9337	32.0439	32.6916	32.9444
AsIAA19	32.5335708618164	29.0723934173584	30.340966796875	30.4784267425537	30.3773483276367	31.1786	31.8503	30.6017608642578	30.7628494262695	34.9705	32.3554	32.8569	32.4683
AsIAA19	32.6410415649414	29.1252307891846	30.2368762969971	30.7798	30.5343	31.553	31.9331	30.9888	30.9008	34.8126	32.747	33.4608	32.3969
AsIAA19	32.6471	29.2305	30.0369529724121	30.9438	31.2214	31.6185638427734	32.0937	31.0614	30.9331	34.371	32.5604	33.4104	32.1346
AsIAA19	32.4243	29.9159	30.0145904541016	30.9966	31.3157	31.7590435028076	32.1974	31.3138	31.2342643737793	34.9483	32.8494	32.663	32.0665
AsIAA19	32.2035	30.5034	30.2278	31.0089	31.305655670166	31.985	32.3405	31.5081245422363	31.3276123046875	33.1614	32.6343	32.5848	31.5957
AsIAA19	31.9705	30.3339111328125	30.1651	31.2653	31.612166595459	31.9913284301758	32.5544235229492	31.6159999847412	31.5122535705566	33.3497	33.7486	33.0392	31.3386
AsIAA19	31.9142	30.6813	29.8169208526611	31.1958923339844	31.8326057434082	32.0297882080078	32.8399	31.6786716461182	31.7151596069336	33.9349	32.9193	32.9279	31.2653
AsIAA19	31.8337	30.1500473022461	29.7607475280762	31.6265518188477	31.7855155944824	32.1249801635742	32.7326248168945	31.431173324585	31.7753524780273	34.696	32.9451	34.0341	30.9388
AsIAA17	31.9438781738281	30.9382152557373	31.0429382324219	30.834	31.0790840148926	32.2098	32.8023	30.8276	29.5186725616455	32.5524	32.569	30.3047	35.9232
AsIAA17	31.9289260864258	30.2559261322021	30.9128036499023	31.1174	30.9441	32.8227	32.9606	31.256	29.4256984710693	32.9323	32.6357	30.6707	34.9341
AsIAA17	31.747239685059	30.1058368682861	30.6194	31.3363	31.8243	32.8554	33.0779	31.6186	29.644221496582	32.7734	33.4742	37.008	34.9303
AsIAA17	31.792756652832	30.1218601226807	30.4179954528809	31.7245	31.9441	32.9967	33.3444	31.8342	29.8885768890381	31.2349	32.7402	30.9061	34.4471
AsIAA17	31.6874610900879	30.4254932403564	30.4257358551025	31.7511	32.1614	33.1705	33.3741	32.2826	30.0922592163086	31.941	33.1874	30.6424	33.7614
AsIAA17	31.4824905395508	30.1366	30.3256	31.802	32.2024	33.544637298584	33.4238	32.3492	30.1057384490967	31.7755	32.9356	30.2074	33.6047
AsIAA17	31.318293762207	30.0833	30.0091	31.8977	32.3236	33.6209457397461	33.6102996826172	32.3690727233887	30.4147113800049	30.3184	33.6321	30.8244	33.5407
AsIAA17	30.9501171112061	30.0463	29.9994	31.9148368835449	32.4895	33.6614654541016	33.9381	32.4356117248535	30.6493	31.2046	33.3439	30.7153	33.2132
AsIAA17	30.8554309844971	30.4439010620117	29.9384	31.9411468505859	32.3599250793457	33.9834289550781	33.8955642700195	32.1387420654297	30.6520893096924	31.409	33.1125	31.5425	32.7187
AsIAA13	31.6420478820801	29.662576675415	30.4562671661377	29.6072	29.4149719238281	30.2986385345459	30.9339	31.2235389709473	30.9810398101807	34.9443	32.6589	31.813	33.9096
AsIAA13	31.5360729217529	29.0752506256104	30.2270236968994	29.6778	29.5222	30.3645	30.9532	31.6845	31.1553	34.4332	32.8403	32.0935	33.2837
AsIAA13	31.6831352233887	29.0717258453369	30.2057	29.9383	29.9398	30.7432	31.0077	31.7367	31.3474262237549	34.9405	33.6918	32.9697	33.1663
AsIAA13	31.3609413146973	29.3430351257324	29.9387	30.0151	30.1129	30.8438	31.0708	31.8638	31.5996	32.9721	33.1103	32.8765	32.9048
AsIAA13	31.530978012085	29.2294	29.7076435089111	30.1189	30.1664	30.9339	31.3391	32.1545	31.7037	33.9125	33.6443	31.8868	32.7947
AsIAA13	31.2752388000488	28.8650798797607	29.6540851593018	30.1914	30.2548	31.4589	31.7605	32.3096	31.7041	33.4753	33.2809	31.456	32.5422
AsIAA13	30.8351322174072	29.3344821929932	29.6339092254639	30.6978	30.2843	31.6235	31.8187	32.4679	31.8553	33.4099	33.8191	32.8426	32.463
AsIAA13	30.681424331665	29.3374042510986	29.7510665893555	31.0809	30.7792	31.7726123809814	31.9292	32.5216	32.0047103881836	33.9291	33.9202	32.3364	32.2936
AsIAA13	30.5968467712402	29.3715492248535	29.7744556427002	31.023885345459	30.6484706878662	31.6206871032715	31.8292900085449	32.3369506835938	32.1372444152832	34.5311	33.7442	33.0955	31.9215
AsIAA11	27.7762	26.1695625305176	26.5819816589355	26.192590713501	26.1165	26.9342529296875	27.3652	26.6929	27.6929370880127	29.6636	29.0699	29.3955	31.9285
AsIAA11	27.5582004547119	25.9723	26.1041	26.2516	26.1195	27.0842	27.4729	26.9736	27.7341312408447	29.0123	29.0725	29.7706	31.067
AsIAA11	27.5396015167236	25.9081	26.0559	26.3125	26.5127	27.2311	27.5446	26.983	27.7706	29.9735	29.5583	30.503	30.9947
AsIAA11	27.2454746246338	25.879	26.0838321685791	26.6123	26.8192	27.5954	27.647	27.2278	27.8545	28.4976	29.4193	29.9664	30.9796
AsIAA11	27.222	25.9090160369873	25.9899295806885	26.8337	26.8492	27.9481	27.6853	27.539	27.9379	28.9676	29.4808	29.7282	30.8255
AsIAA11	27.2230213165283	25.873201751709	25.9493026733398	26.9437	26.9702	28.2127	27.8836	27.5611	28.0504	28.4447	29.441	28.6116	30.8095
AsIAA11	27.033256149292	25.6757972717285	25.8553371429443	26.9935	27.0616	28.0137268066406	28.1783382415771	27.6928	28.5571327209473	28.5566	29.9436	29.9537	30.8064
AsIAA11	26.9449188232422	25.5145694732666	25.6801376342773	27.0062	27.2643	28.0149936676025	28.3961	27.8852	28.7240844726563	28.4187	29.9177	29.8278	30.6216
AsIAA11	26.8306198120117	25.9878959655762	25.6005477905273	27.1262035369873	27.3843	28.1666374206543	28.2223670959473	27.632373046875	28.9095657348633	28.6525	29.5583	30.66	30.6113
AsEIF4A	25.9454	25.9401	25.9585	25.2799	24.8844	25.9199	26.1352642059326	22.2344	25.8796	28.5948	26.9312	27.1102	30.9578
AsEIF4A	25.8959	25.6155	25.8048	25.373	25.8261	25.9882	26.0062	22.4963	25.8991756439209	28.5608	26.9826	27.8125	30.5635
AsEIF4A	25.8751792907715	25.5739	25.7293	25.5127	26.0202	26.234	26.2185	22.5725	25.9917	28.9509	27.852	28.0783	29.9247
AsEIF4A	25.8520812988281	25.5324	25.6903	25.6505	26.2875	26.3639984130859	26.2485	22.9179	26.1202	27.4651	27.3539	28.0607	29.8543
AsEIF4A	25.6951313018799	25.4862	25.604	25.7984	26.4461	26.4481	26.326	23.1875823974609	26.2023792266846	27.9354	27.6938	27.5698	29.7722
AsEIF4A	25.4904594421387	25.4769	25.5303	25.9327	26.4971	26.8337200164795	26.3470890045166	23.2311031341553	26.373233795166	27.6161	27.6149	27.1025	29.5791
AsEIF4A	25.3179473876953	25.4359	25.4477	26.1625	26.7654	26.9271	26.9392	23.2462409973145	26.6643	27.5061	27.9486	27.9989	29.3957
AsEIF4A	25.0624	25.2904	25.3636	26.3464	26.7887	27.0253	26.9872	23.3797267913818	26.8732490539551	28.0136	27.9313	27.9472	29.3201
AsEIF4A	25.0077	25.7763195037842	25.371	26.6301	26.9554	27.0354686737061	26.8370449066162	23.0237846374512	26.9505	28.1915	27.852	28.7878	29.2228

## Sheet: 2（－△△CT）
Ct values and 2⁻ΔΔCT values of genes under different treatment conditions and in different tissues
gene names/Different samples	AsIAA6	AsIAA15	AsIAA19	AsIAA17	AsIAA13	AsIAA11
CK	0.904907	0.970169	0.91661	0.968028	0.979404	0.908509
CK	0.960668	1.02806	1.09003	0.945096	1.01848	1.02101
CK	0.935284	1.02279	0.997376	1.05668	0.906679	1.01954
CK	1.03711	1.07898	0.977422	1.0076	1.11555	1.23024
CK	0.951216	0.957569	1.02309	0.97216	0.889319	1.12152
CK	1.11433	0.932468	1.03457	0.972361	0.921362	0.972504
CK	1.12175	0.953638	1.07888	0.966773	1.10914	0.984204
CK	0.94532	0.921656	0.939745	1.04529	1.03356	0.876513
CK	1.05509	1.15765	0.956712	1.07468	1.0552	0.913489
50mg/LIAA	2.27198	1.94928	8.43298	1.9366	3.84822	2.75666
50mg/LIAA	2.18196	2.12359	9.33135	2.48144	4.48557	2.52366
50mg/LIAA	2.67817	1.97968	9.25841	2.67526	4.369	2.56355
50mg/LIAA	3.32425	1.86657	8.85836	2.57067	3.50579	2.54166
50mg/LIAA	3.59513	1.88421	6.89884	2.01707	3.76878	2.41074
50mg/LIAA	3.79977	1.82832	7.56304	2.44854	4.26328	2.45553
50mg/LIAA	3.90346	1.83326	8.79938	2.46944	3.85745	2.73673
50mg/LIAA	3.34504	2.07146	9.66068	2.29054	3.39904	2.76675
50mg/LIAA	3.59062	1.85898	10.1299	2.43515	4.20291	2.79096
100mg/L IAA	4.12543	3.38638	4.84104	1.82408	2.24834	2.09778
100mg/L IAA	3.69798	3.62409	4.67796	1.79448	2.36915	2.62629
100mg/L IAA	3.85758	3.52439	4.77158	2.08704	2.28176	2.57696
100mg/L IAA	3.97284	3.54019	5.33471	2.33576	2.6726	2.46023
100mg/L IAA	4.11179	3.85184	5.10361	2.18843	2.95471	2.47332
100mg/L IAA	4.38714	4.32246	4.18304	2.22875	2.91362	2.41716
100mg/L IAA	3.96846	4.58679	4.12569	2.62106	2.79028	2.43632
100mg/L IAA	4.59939	4.61997	4.95447	2.48937	2.42693	2.59508
100mg/L IAA	4.82855	3.82661	5.1776	2.61025	2.40015	2.75633
10% PEG	1.72729	1.5697	3.15576	1.31728	2.5303	1.71675
10% PEG	1.58172	1.42272	3.15286	1.15449	2.57007	1.75774
10% PEG	1.66972	1.34483	2.8187	1.09279	2.36376	1.85641
10% PEG	1.4477	1.47866	2.76784	0.918646	2.46561	1.65924
10% PEG	1.57535	1.49441	2.95638	0.999256	2.54227	1.57684
10% PEG	1.60628	1.38032	3.21746	1.0587	2.65353	1.60369
10% PEG	1.62827	1.26274	3.15858	1.16182	2.19068	1.8168
10% PEG	1.70304	1.24353	3.76492	1.30423	1.90807	2.04566
10% PEG	1.87154	1.37098	3.40023	1.55894	2.41638	2.29143
20% PEG	2.44737	2.7156	4.16743	1.68991	4.39568	1.37582
20% PEG	2.27604	2.5533	4.62924	1.782	3.91901	2.637
20% PEG	2.40402	1.93276	4.75012	1.10769	3.35668	2.29716
20% PEG	2.46301	2.09036	3.55094	1.22684	3.58308	2.2355
20% PEG	2.30644	1.98603	3.71289	1.17801	3.85391	2.44396
20% PEG	2.3863	1.85994	3.8731	1.18614	3.75527	2.32822
20% PEG	2.46104	1.57439	3.77199	1.31351	4.43144	2.63197
20% PEG	2.19219	1.50301	3.29016	1.18984	3.19573	2.32421
20% PEG	2.61994	1.63627	3.81572	1.46112	3.92733	2.40065
150mmol/LNaCl	4.49838	1.4428	3.27574	0.790983	2.44167	1.59989
150mmol/LNaCl	4.82866	1.49897	2.97241	0.542282	2.44582	1.5119
150mmol/LNaCl	4.64579	1.49768	2.71904	0.628596	2.2306	1.61925
150mmol/LNaCl	4.1624	1.54793	2.84318	0.623665	2.27648	1.37648
150mmol/LNaCl	4.28666	1.29661	2.73425	0.586082	2.26713	1.14263
150mmol/LNaCl	4.86784	1.33508	3.05416	0.590774	2.05821	1.24259
150mmol/LNaCl	4.03415	1.16524	3.24412	0.597799	1.95915	1.52171
150mmol/LNaCl	5.0162	1.39164	3.3812	0.622171	1.89115	1.62743
150mmol/LNaCl	4.14526	1.28911	3.1878	0.501261	2.11609	1.47546
300mmol/L NaCl	1.37836	1.04557	2.08111	0.609024	1.82507	1.37784
300mmol/L NaCl	1.44322	0.900977	1.88942	0.499018	1.64668	1.16926
300mmol/L NaCl	1.37725	0.854696	2.06689	0.53298	1.83715	1.28896
300mmol/L NaCl	1.38975	0.867195	1.88802	0.452417	1.7954	1.22593
300mmol/L NaCl	1.20632	0.85998	1.8541	0.467643	1.57305	1.2597
300mmol/L NaCl	1.20754	0.815138	1.7037	0.458455	1.19188	1.11409
300mmol/L NaCl	1.15969	1.1094	2.21429	0.607306	1.72557	1.36907
300mmol/L NaCl	1.18191	1.06806	1.87827	0.500254	1.65244	1.21709
300mmol/L NaCl	1.19783	0.977242	1.82322	0.464283	1.5959	1.23715
4℃	0.132108853417384	0.0825994	0.409917	0.160252	0.0999584	0.146991
4℃	0.14156	0.0949706	0.394082	0.142776	0.0870729	0.14509
4℃	0.134297	0.0946327	0.317706	0.117073	0.0885373	0.151969
4℃	0.157834	0.115133	0.38385	0.1281	0.102998	0.162948
4℃	0.149754	0.118015	0.388458	0.113171	0.101508	0.158321
4℃	0.142006	0.108523	0.349909	0.111372	0.0939528	0.160687
4℃	0.137159	0.106368	0.328124	0.11101	0.0850787	0.14822
4℃	0.143558	0.100535	0.344632	0.116283	0.0899195	0.142281
4℃	0.132782	0.0906392	0.319676	0.111618	0.079851	0.132471
37℃	2.47901	1.22606	4.0316	4.96743	1.47955	0.919535
37℃	2.4117	1.19789	3.72799	5.37056	1.32916	0.905874
37℃	2.56843	1.14332	3.61239	4.92141	1.24048	0.941744
37℃	2.55893	0.989279	3.86139	4.54165	1.13855	0.971358
37℃	2.3604	0.955318	3.31771	4.17482	1.12137	0.970526
37℃	2.27875	0.938426	3.50082	4.656	1.26206	1.01055
37℃	2.22544	0.989323	3.76876	4.59847	1.39048	0.870234
37℃	2.11035	1.04423	3.78465	4.51763	1.4491	0.895957
37℃	2.18569	0.95818	3.82959	4.75675	1.39459	0.831185
roots	0.908118	0.743132	0.947053	0.836968	0.767759	0.839868
roots	0.823443	0.604025	0.901687	0.628214	0.976441	1.28827
roots	1.22007	0.451848	1.3184	0.919089	0.900285	0.867175
roots	1.54651	1.95579	0.639301	0.953317	1.25794	0.861205
roots	1.10704	1.04584	0.593588	0.809564	0.90813	0.86144
roots	0.994783	1.61254	1.64161	0.7277	0.985411	0.991979
roots	1.00381	2.11636	1.33492	1.85115	0.955404	0.850516
roots	0.828495	0.883863	1.26499	1.42385	0.947719	1.33041
roots	0.773836	0.961858	0.84434	1.39791	0.706349	1.27989
stems	0.888089	1.03495	1.04902	0.90627	1.07947	0.860688
stems	0.82273	0.92882	0.875966	0.896772	0.986459	0.901076
stems	1.11615	0.90028	1.22622	0.920947	1.00395	1.17557
stems	0.999389	1.04421	0.982977	1.07888	1.05819	0.916505
stems	1.13375	1.1071	1.01826	1.00159	0.924986	1.11159
stems	1.01519	1.08651	1.11907	1.12905	1.12662	1.08183
stems	0.919744	0.813709	0.651458	0.878048	0.977749	0.962316
stems	1.02516	1.10595	1.14372	1.05944	0.900718	0.968119
stems	1.13059	1.02225	1.06338	1.17722	0.96318	1.17557
leaves	0.430074	1.3356	0.758077	4.92952	2.19656	0.786949
leaves	0.477459	1.97261	1.09985	6.22294	2.94235	0.987207
leaves	0.420368	1.083	0.870066	0.0925378	1.92734	0.714415
leaves	0.428824	1.7307	0.890088	6.27841	2.03104	1.02374
leaves	0.501944	1.70886	1.06328	5.36377	2.86991	0.859245
leaves	0.353894	1.76087	0.811949	5.24537	2.79828	1.34775
leaves	0.404686	1.73462	1.10298	6.36594	1.99208	0.989503
leaves	0.55605	2.02143	1.14948	6.62435	2.72973	1.04173
leaves	0.581901	1.73846	0.956299	6.68649	2.88853	1.04787
flowers	0.802415	9.9772	19.3448	0.416224	8.09166	0.898968
flowers	1.67306	9.41882	20.4735	0.628582	8.68074	1.24274
flowers	1.06968	6.51087	13.8159	0.404792	6.04821	0.839155
flowers	1.02051	6.20433	15.7809	0.538879	6.90477	0.80759
flowers	1.14498	7.93517	15.6285	0.818772	7.03944	0.848901
flowers	1.28895	7.07159	18.9461	0.798381	7.33542	0.750792
flowers	1.13889	7.42115	19.9398	0.73499	6.82475	0.662639
flowers	1.17544	9.30002	19.9069	0.875194	7.28286	0.714752
flowers	1.70525	8.94248	23.3354	1.1526	8.81135	0.672873
